# Supplementary material for: Impact of Nitroxyl Radicals on Photovoltaic Conversion Properties of Dye-Sensitized Solar Cells
Source: Materials (Basel). 2023 Dec 23;17(1):77. doi: 10.3390/ma17010077 (PMC10779495; doi:10.3390/ma17010077)
Supplement: Supplementary file 1 [file materials-17-00077-s001.zip]

Archive with 1 entries (1 files):
- materials-2774008-supplementary.pdf
